# Supplementary material for: The South American Fruit Fly: An Important Pest Insect With RNAi-Sensitive Larval Stages
Source: Front Physiol. 2019 Jun 27;10:794. doi: 10.3389/fphys.2019.00794 (PMC6610499; doi:10.3389/fphys.2019.00794)
Supplement: Supplementary file 1 [file Table_1.xlsx]

## Sheet: Post embryonic
Target Genes Related to Post-Embryonic Growth/Development and Reproduction Events
Biological process	Involved in	ID query	Protein name	Gene symbol	GO term	Biological function	Contig SA fruit fly transcriptome	Bitscore	E-value	Identity
Post-embryonic growth and development	larval development	Q0E8F0	Capricious, isoform D	caps	GO:0007436	larval salivary gland morphogenesis	TRINITY_DN33408_c1_g2_i1 len=3528	644	0	60
Post-embryonic growth and development	larval development	Q9W092	Probable chitinase 2	Cht2	GO:0008363	larval chitin-based cuticle development	TRINITY_DN23779_c0_g1_i1 len=2022	659	0	69
Post-embryonic growth and development	larval development	B7Z0K2	Bitesize	btsz	GO:0007436	larval salivary gland morphogenesis	TRINITY_DN33253_c1_g2_i6 len=6844	691	0	87
Post-embryonic growth and development	larval development	Q9V393	Kurtz arrestin	krz	GO:0002168	instar larval development	TRINITY_DN28603_c2_g1_i1 len=3404	704	0	88
Post-embryonic growth and development	larval development	Q9W032	Protein ecdysoneless	ecd	GO:0002168	instar larval development	TRINITY_DN30574_c0_g2_i1 len=2568	711	0	54
Post-embryonic growth and development	larval development	P09615	Protein wingless	wg	GO:0035293	chitin-based larval cuticle pattern formation	TRINITY_DN31255_c0_g1_i1 len=2571	733	0	77
Post-embryonic growth and development	larval development	Q9VQB7	EGF domain-specific O-linked N-acetylglucosamine transferase	Eogt	GO:0008363	larval chitin-based cuticle development	TRINITY_DN27384_c0_g1_i4 len=2302	745	0	67
Post-embryonic growth and development	larval development	Q9W555	Coatomer subunit delta	deltaCOP	GO:0007436	larval salivary gland morphogenesis	TRINITY_DN28403_c0_g1_i2 len=2361	747	0	75
Post-embryonic growth and development	larval development	Q02748	Eukaryotic initiation factor 4A	eIF4A	GO:0002168	instar larval development	TRINITY_DN27028_c6_g2_i2 len=3486	771	0	96
Post-embryonic growth and development	larval development	P18431	Protein kinase shaggy	sgg	GO:0035293	chitin-based larval cuticle pattern formation	TRINITY_DN27458_c0_g1_i10 len=2688	777	0	97
Post-embryonic growth and development	larval development	A0A0B4JD53	Matrix metalloproteinase	Mmp1	GO:0002168	instar larval development	TRINITY_DN33960_c4_g1_i2 len=7303	843	0	76
Post-embryonic growth and development	larval development	Q7KRY7	Lap4	scrib	GO:0016335	morphogenesis of larval imaginal disc epithelium	TRINITY_DN34015_c3_g1_i5 len=3554	881	0	88
Post-embryonic growth and development	larval development	Q7KM04	Ecdysone-induced protein 63E, isoform H	Eip63E	GO:0002168	instar larval development	TRINITY_DN30902_c1_g3_i3 len=4052	885	0	90
Post-embryonic growth and development	larval development	Q9VHP0	ATP-dependent RNA helicase bel	bel	GO:0002168	instar larval development	TRINITY_DN28586_c1_g3_i2 len=4358	892	0	86
Post-embryonic growth and development	larval development	P30189	DNA topoisomerase 1	Top1	GO:0002168	instar larval development	TRINITY_DN32655_c0_g1_i7 len=5562	893	0	84
Post-embryonic growth and development	larval development	Q94545	Set1/Ash2 histone methyltransferase complex subunit ASH2	ash2	GO:0002168	instar larval development	TRINITY_DN28276_c0_g1_i3 len=1963	894	0	75
Post-embryonic growth and development	larval development	Q9V4M2	Protein wech	wech	GO:0002168	instar larval development	TRINITY_DN31853_c1_g1_i12 len=4617	928	0	62
Post-embryonic growth and development	larval development	Q9V407	Axin	Axn	GO:0035293	chitin-based larval cuticle pattern formation	TRINITY_DN30967_c0_g1_i3 len=4780	970	0	76
Post-embryonic growth and development	larval development	P18537	Frizzled	fz	GO:0035293	chitin-based larval cuticle pattern formation	TRINITY_DN27838_c0_g4_i1 len=2574	1023	0	87
Post-embryonic growth and development	larval development	P46150	Moesin/ezrin/radixin homolog 1	Moe	GO:0016336	establishment or maintenance of polarity of larval imaginal disc epithelium	TRINITY_DN29763_c1_g1_i12 len=3612	1036	0	95
Post-embryonic growth and development	larval development	Q9VQZ6	Elongator complex protein 3	Elp3	GO:0002168	instar larval development	TRINITY_DN25569_c0_g1_i1 len=1978	1038	0	90
Post-embryonic growth and development	larval development	Q9VVX3	Frizzled-2	fz2	GO:0035293	chitin-based larval cuticle pattern formation	TRINITY_DN22430_c0_g1_i1 len=2784	1100	0	85
Post-embryonic growth and development	larval development	P11346	Raf homolog serine/threonine-protein kinase Raf	Raf	GO:0002168	instar larval development	TRINITY_DN30664_c2_g1_i1 len=3141	1110	0	77
Post-embryonic growth and development	larval development	P18168	Protein serrate	Ser	GO:0007436	larval salivary gland morphogenesis	TRINITY_DN30567_c1_g1_i4 len=6434	1196	0	72
Post-embryonic growth and development	larval development	Q8I0G5	Coatomer subunit gamma	gammaCOP	GO:0007436	larval salivary gland morphogenesis	TRINITY_DN33050_c0_g3_i2 len=2519	1299	0	87
Post-embryonic growth and development	larval development	P91634	PI-3 kinase	Pi3K92E	GO:0002168	instar larval development	TRINITY_DN24460_c0_g1_i2 len=5777	1409	0	67
Post-embryonic growth and development	larval development	Q8IGT0	Protein transport protein SEC23	Sec23	GO:0008363	larval chitin-based cuticle development	TRINITY_DN28390_c0_g1_i4 len=2504	1475	0	93
Post-embryonic growth and development	larval development	Q8SXB0	ADAM metallopeptidase with thrombospondin type 1 motif A, isoform B	AdamTS-A	GO:0007436	larval salivary gland morphogenesis	TRINITY_DN27750_c5_g3_i3 len=8759	1494	0	53
Post-embryonic growth and development	larval development	Q9VAS9	APC-like, isoform A	Apc	GO:0035293	chitin-based larval cuticle pattern formation	TRINITY_DN33578_c0_g1_i1 len=6204	1546	0	58
Post-embryonic growth and development	larval development	P08111	Lethal(2) giant larvae protein	l(2)gl	GO:0016335	morphogenesis of larval imaginal disc epithelium	TRINITY_DN30815_c3_g1_i11 len=3907	1565	0	71
Post-embryonic growth and development	larval development	P18824	Armadillo segment polarity	arm	GO:0035293	chitin-based larval cuticle pattern formation	TRINITY_DN32301_c0_g1_i12 len=2902	1613	0	95
Post-embryonic growth and development	larval development	Q01989	Myosin heavy chain 95F	jar	GO:0008363	larval chitin-based cuticle development	TRINITY_DN32835_c0_g1_i11 len=5448	2194	0	88
Post-embryonic growth and development	larval development	P33450	Cadherin-related tumor suppressor	ft	GO:0016336	establishment or maintenance of polarity of larval imaginal disc epithelium	TRINITY_DN32183_c1_g2_i1 len=6793	2794	0	71
Post-embryonic growth and development	larval development	Q9V3Z6	Myosin-VIIa	ck	GO:0035293	chitin-based larval cuticle pattern formation	TRINITY_DN33994_c5_g1_i1 len=5824	3527	0	94
Post-embryonic growth and development	larval development	P31007	Disks large 1 tumor suppressor protein	dlg1	GO:0016335	morphogenesis of larval imaginal disc epithelium	TRINITY_DN32494_c1_g2_i5 len=4212	543	1e-171	92
Post-embryonic growth and development	larval development	Q9V3J4	SEC13 homolog	Sec13	GO:0035293	chitin-based larval cuticle pattern formation	TRINITY_DN27704_c0_g1_i1 len=1453	483	6e-168	74
Post-embryonic growth and development	larval development	Q02936	Hedgehog	hh	GO:0016335	morphogenesis of larval imaginal disc epithelium	TRINITY_DN29038_c2_g2_i2 len=2853	485	7e-161	64
Post-embryonic growth and development	larval development	P48596	GTP cyclohydrolase 1	Pu	GO:0008363	larval chitin-based cuticle development	TRINITY_DN28035_c2_g1_i5 len=3362	481	5e-160	77
Post-embryonic growth and development	larval development	Q9U470	Phosphatase and tensin homolog	Pten	GO:0007436	larval salivary gland morphogenesis	TRINITY_DN29143_c3_g2_i5 len=6265	452	2e-141	65
Post-embryonic growth and development	larval development	Q24535	Serum response factor homolog	bs	GO:0002168	instar larval development	TRINITY_DN33263_c2_g2_i3 len=1996	408	7e-135	56
Post-embryonic growth and development	larval development	P20350	Rhomboid	rho	GO:0007436	larval salivary gland morphogenesis	TRINITY_DN29719_c1_g1_i1 len=2225	401	1e-132	64
Post-embryonic growth and development	larval development	Q9U4F3	SURF1-like protein	Surf1	GO:0002168	instar larval development	TRINITY_DN32560_c0_g2_i1 len=2023	387	1e-128	70
Post-embryonic growth and development	larval development	O77277	Torsin-like protein	Torsin	GO:0007504	larval fat body development	TRINITY_DN23495_c0_g1_i3 len=1776	362	1e-119	52
Post-embryonic growth and development	larval development	P08646	Ras-like protein 1	Ras85D	GO:0002168	instar larval development	TRINITY_DN28439_c2_g1_i5 len=2394	302	6e-97	96
Post-embryonic growth and development	larval development	P29747	Cyclic AMP response element-binding protein A	CrebA	GO:0008363	larval chitin-based cuticle development	TRINITY_DN23634_c0_g1_i1 len=3091	320	8e-97	49
Post-embryonic growth and development	larval development	Q24533	SOX domain-containing protein dichaete	D	GO:0002168	instar larval development	TRINITY_DN29275_c1_g1_i1 len=3121	311	2e-95	64
Post-embryonic growth and development	larval development	P25843	Profilin	chic	GO:0007436	larval salivary gland morphogenesis	TRINITY_DN30487_c1_g2_i9 len=914	252	1e-83	96
Post-embryonic growth and development	larval development	Q8IMA8	Pangolin, isoform J	pan	GO:0035293	chitin-based larval cuticle pattern formation	TRINITY_DN33867_c1_g1_i4 len=9162	259	6e-70	69
Post-embryonic growth and development	larval development	Q8SZT4	Mothers against decapentaplegic homolog	Dad	GO:0016335	morphogenesis of larval imaginal disc epithelium	TRINITY_DN26995_c0_g2_i11 len=3558	244	2e-69	40
Post-embryonic growth and development	larval development	Q9VI61	Alhambra, isoform B	Alh	GO:0002168	instar larval development	TRINITY_DN29202_c1_g1_i1 len=1435	229	4e-65	57
Post-embryonic growth and development	larval development	Q961D9	BCL9 homolog	lgs	GO:0035293	chitin-based larval cuticle pattern formation	TRINITY_DN25876_c3_g2_i7 len=5436	234	2e-61	36
Post-embryonic growth and development	larval development	Q9VHM6	Transcription factor Ouib	Ouib	GO:0002168	instar larval development	TRINITY_DN26529_c0_g1_i1 len=1941	187	5e-53	48
Post-embryonic growth and development	larval development	Q9VF08	Mitochondrial import inner membrane translocase subunit Tim16	blp	GO:0002168	instar larval development	TRINITY_DN24620_c0_g1_i2 len=1378	162	3e-47	76
Post-embryonic growth and development	larval development	Q9V9W8	Pygopus	pygo	GO:0035293	chitin-based larval cuticle pattern formation	TRINITY_DN29331_c2_g1_i1 len=6558	172	2e-43	94
Post-embryonic growth and development	imaginal disc morphogenesis	A2VEY9	Palmitoyltransferase app	app	GO:0001737	establishment of imaginal disc-derived wing hair orientation	TRINITY_DN31558_c1_g1_i4 len=8941	695	0	74
Post-embryonic growth and development	imaginal disc morphogenesis	P29673	Protein apterous	ap	GO:0007476	imaginal disc-derived wing morphogenesis	TRINITY_DN29601_c1_g4_i1 len=2824	703	0	78
Post-embryonic growth and development	imaginal disc morphogenesis	O96660	Mothers against decapentaplegic homolog	Smox	GO:0090256	regulation of cell proliferation involved in imaginal disc-derived wing morphogenesis	TRINITY_DN26615_c3_g1_i4 len=2819	795	0	86
Post-embryonic growth and development	imaginal disc morphogenesis	Q9VQ36	WD repeat-containing and planar cell polarity effector protein fritz	frtz	GO:0035320	imaginal disc-derived wing hair site selection	TRINITY_DN30521_c0_g1_i4 len=5178	1202	0	60
Post-embryonic growth and development	imaginal disc morphogenesis	P34082	Fasciclin-2	Fas2	GO:0048803	imaginal disc-derived male genitalia morphogenesis	TRINITY_DN33207_c1_g2_i10 len=3452	1247	0	82
Post-embryonic growth and development	imaginal disc morphogenesis	A1Z9D7	Low-density lipoprotein receptor-related protein	arr	GO:0008587	imaginal disc-derived wing margin morphogenesis	TRINITY_DN19392_c0_g3_i1 len=2365	1407	0	83
Post-embryonic growth and development	imaginal disc morphogenesis	Q9V8R9	Protein 4.1 homolog	cora	GO:0035321	maintenance of imaginal disc-derived wing hair orientation	TRINITY_DN33331_c1_g2_i2 len=6464	1479	0	85
Post-embryonic growth and development	imaginal disc morphogenesis	Q00805	Protein giant-lens	aos	GO:0007455	eye-antennal disc morphogenesis	TRINITY_DN28538_c1_g1_i2 len=3138	513	3e-171	71
Post-embryonic growth and development	imaginal disc morphogenesis	Q23977	Dual specificity mitogen-activated protein kinase kinase hemipterous	hep	GO:0007561	imaginal disc eversion	TRINITY_DN23037_c0_g2_i1 len=1952	508	2e-164	78
Post-embryonic growth and development	imaginal disc morphogenesis	Q24312	DNA-binding protein Ewg	ewg	GO:0007560	imaginal disc morphogenesis	TRINITY_DN30129_c0_g3_i5 len=3584	463	2e-146	80
Post-embryonic growth and development	imaginal disc morphogenesis	P48148	Ras-like GTP-binding protein Rho1	Rho1	GO:0090254	cell elongation involved in imaginal disc-derived wing morphogenesis	TRINITY_DN27253_c0_g1_i1 len=2085	392	1e-132	99
Post-embryonic growth and development	imaginal disc morphogenesis	Q06453	Homeobox protein aristaless	al	GO:0007480	imaginal disc-derived leg morphogenesis	TRINITY_DN26322_c6_g1_i1 len=2332	397	4e-130	69
Post-embryonic growth and development	imaginal disc morphogenesis	P25932	Protein escargot	esg	GO:0007489	maintenance of imaginal histoblast diploidy	TRINITY_DN24864_c0_g1_i1 len=2791	404	5e-130	66
Post-embryonic growth and development	imaginal disc morphogenesis	P40793	Cdc42 homolog	Cdc42	GO:0035318	imaginal disc-derived wing hair outgrowth	TRINITY_DN27224_c0_g6_i2 len=3377	390	9e-128	99
Post-embryonic growth and development	imaginal disc morphogenesis	Q24248	Homeobox protein araucan	ara	GO:0007474	imaginal disc-derived wing vein specification	TRINITY_DN30100_c2_g1_i1 len=2573	365	8e-113	69
Post-embryonic growth and development	imaginal disc morphogenesis	Q24174	Protein abrupt	ab	GO:0044719	regulation of imaginal disc-derived wing size	TRINITY_DN28476_c0_g2_i2 len=3394	320	2e-92	50
Post-embryonic growth and development	imaginal disc morphogenesis	Q9V727	Polycomb protein Asx	Asx	GO:0007475	apposition of dorsal and ventral imaginal disc-derived wing surfaces	TRINITY_DN33246_c0_g2_i1 len=6216	292	4e-81	78
Post-embryonic growth and development	imaginal disc morphogenesis	Q7KBL8	Mediator of RNA polymerase II transcription subunit 29	ix	GO:0048804	imaginal disc-derived female genitalia morphogenesis	TRINITY_DN28193_c2_g5_i1 len=1781	218	2e-66	73
Post-embryonic growth and development	imaginal disc morphogenesis	P22810	Homeotic protein ocelliless	oc	GO:0048816	ocellus morphogenesis	TRINITY_DN20402_c0_g2_i1 len=1298	208	6e-60	74
Post-embryonic growth and development	imaginal disc morphogenesis	Q9VT57	Cyclin-dependent kinase 8	Cdk8	GO:0036011	imaginal disc-derived leg segmentation	TRINITY_DN31358_c2_g1_i3 len=5037	206	2e-56	37
Post-embryonic growth and development	imaginal disc morphogenesis	Q9VQS6	Protein drumstick	drm	GO:0016348	imaginal disc-derived leg joint morphogenesis	TRINITY_DN33409_c1_g1_i1 len=3713	168	1e-48	99
Post-embryonic growth and development	imaginal disc morphogenesis	Q23983	Alpha-soluble NSF attachment protein	alphaSnap	GO:0048526	imaginal disc-derived wing expansion	TRINITY_DN32531_c1_g2_i1 len=459	152	2e-44	96
Post-embryonic growth and development	post embryonic development	Q7M3M8	Transcription factor castor	cas	GO:0009791	post-embryonic development	TRINITY_DN30883_c1_g1_i1 len=4022	576	0	68
Post-embryonic growth and development	post embryonic development	Q07407	Fibroblast growth factor receptor homolog 1	htl	GO:0007523	larval visceral muscle development	TRINITY_DN30764_c0_g2_i2 len=5195	839	0	69
Post-embryonic growth and development	post embryonic development	Q9VW60	Adenylate cyclase type 2	Ac76E	GO:0002165	instar larval or pupal development	TRINITY_DN27401_c1_g1_i5 len=4464	1031	0	84
Post-embryonic growth and development	post embryonic development	P18173	Glucose dehydrogenase [FAD, quinone]	Gld	GO:0008364	pupal chitin-based cuticle development	TRINITY_DN27864_c4_g3_i2 len=5168	1031	0	79
Post-embryonic growth and development	post embryonic development	Q9NB04	Patj homolog	Patj	GO:0035209	pupal development	TRINITY_DN33015_c0_g1_i1 len=3366	1226	0	74
Post-embryonic growth and development	post embryonic development	P08120	Collagen alpha-1(IV) chain	Col4a1	GO:0048621	post-embryonic digestive tract morphogenesis	TRINITY_DN30305_c0_g1_i2 len=6602	1463	0	67
Post-embryonic growth and development	post embryonic development	Q01295	Broad-complex core protein isoforms 1/2/3/4/5	br	GO:0035070	salivary gland histolysis	TRINITY_DN33601_c4_g2_i4 len=4399	448	7e-139	66
Post-embryonic growth and development	post embryonic development	Q7JYX0	Glutathione S-transferase E14	GstE14	GO:0045456	ecdysteroid biosynthetic process	TRINITY_DN27808_c1_g1_i4 len=1339	271	1e-87	56
Post-embryonic growth and development	post embryonic development	Q9W349	Protein lozenge	lz	GO:0035168	larval lymph gland hemocyte differentiation	TRINITY_DN27214_c2_g1_i1 len=2331	281	3e-81	57
Post-embryonic growth and development	post embryonic development	O44783	Protein sprouty	sty	GO:0035171	lamellocyte differentiation	TRINITY_DN27924_c0_g1_i1 len=3320	262	4e-75	83
Post-embryonic growth and development	post embryonic development	Q9VS59	Akirin	akirin	GO:0007526	larval somatic muscle development	TRINITY_DN32801_c1_g1_i1 len=1301	231	5e-73	63
Post-embryonic growth and development	post embryonic development	Q7JW27	WASH complex subunit 1	wash	GO:0035210	prepupal development	TRINITY_DN32245_c0_g3_i1 len=1908	202	2e-56	44
Post-embryonic growth and development	genital disc anterior/posterior pattern formation	P29555	Homeobox protein abdominal-A	abd-A	GO:0035224	genital disc anterior/posterior pattern formation	TRINITY_DN32080_c3_g2_i5 len=1691	337	7e-107	80
Post-embryonic growth and development	genital disc anterior/posterior pattern formation	P09087	Homeobox protein abdominal-B	Abd-B	GO:0035224	genital disc anterior/posterior pattern formation	TRINITY_DN29920_c1_g1_i2 len=3993	232	2e-65	72
Reproduction	sexual reproduction	Q8MSV2	Protein alan shepard	shep	GO:0008050	female courtship behavior	TRINITY_DN30652_c0_g1_i11 len=2183	565	0	86
Reproduction	sexual reproduction	P09957	Protein yellow	y	GO:0048065	male courtship behavior, veined wing extension	TRINITY_DN16158_c0_g2_i1 len=1062	607	0	89
Reproduction	sexual reproduction	P08171	Esterase-6	Est-6	GO:0007618	mating	TRINITY_DN28992_c0_g1_i2 len=1730	610	0	52
Reproduction	sexual reproduction	Q9V785	SH3 domain-binding protein 5 homolog	pcs	GO:0007301	female germline ring canal formation	TRINITY_DN32183_c2_g2_i1 len=1498	612	0	78
Reproduction	sexual reproduction	Q9W1M8	Integrin alpha-PS5	ItgaPS5	GO:0001555	oocyte growth	TRINITY_DN33562_c2_g1_i1 len=3666	614	0	43
Reproduction	sexual reproduction	P16905	cAMP-dependent protein kinase type I regulatory subunit	Pka-R1	GO:0008103	oocyte microtubule cytoskeleton polarization	TRINITY_DN30119_c0_g1_i3 len=1860	695	0	90
Reproduction	sexual reproduction	Q24093	Abhydrolase domain-containing protein 2	Hydr2	GO:0048240	sperm capacitation	TRINITY_DN33243_c2_g6_i1 len=2442	702	0	83
Reproduction	sexual reproduction	P12370	cAMP-dependent protein kinase catalytic subunit 1	Pka-C1	GO:0007314	oocyte anterior/posterior axis specification	TRINITY_DN26935_c5_g1_i2 len=3231	702	0	99
Reproduction	sexual reproduction	M9PG57	Transcription factor AP-2, isoform C	TfAP-2	GO:0008049	male courtship behavior	TRINITY_DN18169_c0_g1_i1 len=1570	713	0	92
Reproduction	sexual reproduction	P49762	Serine/threonine-protein kinase Doa	Doa	GO:0030717	oocyte karyosome formation	TRINITY_DN31675_c2_g1_i4 len=2890	719	0	92
Reproduction	sexual reproduction	Q24326	Receptor protein serine/threonine kinase	tkv	GO:0007304	chorion-containing eggshell formation	TRINITY_DN33518_c1_g2_i2 len=4251	790	0	70
Reproduction	sexual reproduction	Q9VHS8	Eukaryotic initiation factor 4A-III	CG7483	GO:0045451	pole plasm oskar mRNA localization	TRINITY_DN25454_c0_g2_i1 len=1601	811	0	98
Reproduction	sexual reproduction	Q8MKW7	Ribonuclease Z, mitochondrial	RNaseZ	GO:0036093	germ cell proliferation	TRINITY_DN23533_c0_g1_i2 len=3041	854	0	56
Reproduction	sexual reproduction	O46106	Splicing factor 3A subunit 3	noi	GO:0009566	fertilization	TRINITY_DN29048_c0_g1_i2 len=2012	867	0	87
Reproduction	sexual reproduction	Q9NHF0	Katanin p80 WD40 repeat-containing subunit B1	kat80	GO:0046843	dorsal appendage formation	TRINITY_DN32828_c2_g1_i3 len=4184	871	0	57
Reproduction	sexual reproduction	Q4V516	Coiled-coil domain-containing protein lobo	lobo	GO:0046693	sperm storage	TRINITY_DN15336_c0_g1_i1 len=2262	934	0	62
Reproduction	sexual reproduction	Q8IRU4	cAMP-specific 3',5'-cyclic phosphodiesterase, isoform F	dnc	GO:0007617	mating behavior	TRINITY_DN33131_c1_g2_i2 len=2014	959	0	89
Reproduction	sexual reproduction	Q9VKM1	Protein piwi	piwi	GO:0007279	pole cell formation	TRINITY_DN30302_c0_g2_i1 len=3314	1046	0	63
Reproduction	sexual reproduction	Q10714	Angiotensin-converting enzyme	Ance	GO:0007289	spermatid nucleus differentiation	TRINITY_DN32964_c0_g1_i9 len=3317	1047	0	81
Reproduction	sexual reproduction	A1Z8P9	Nucleoprotein TPR	Mtor	GO:0048133	male germ-line stem cell asymmetric division	TRINITY_DN25763_c0_g1_i2 len=3366	1102	0	74
Reproduction	sexual reproduction	Q02645	Protein hu-li tai shao	hts	GO:0007282	cystoblast division	TRINITY_DN30265_c1_g1_i6 len=5432	1143	0	68
Reproduction	sexual reproduction	P02828	Heat shock protein 83	Hsp83	GO:0019094	pole plasm mRNA localization	TRINITY_DN24948_c0_g1_i2 len=2983	1190	0	90
Reproduction	sexual reproduction	Q9VLC0	Vacuolar protein sorting-associated protein 54	scat	GO:0001675	acrosome assembly	TRINITY_DN33531_c2_g1_i5 len=3935	1256	0	66
Reproduction	sexual reproduction	Q24025	Dorsal-ventral patterning protein Sog	sog	GO:0007313	maternal specification of dorsal/ventral axis, oocyte, soma encoded	TRINITY_DN31179_c1_g1_i4 len=6065	1440	0	70
Reproduction	sexual reproduction	Q9VF87	Cytoplasmic FMR1-interacting protein	Sra-1	GO:0060269	centripetally migrating follicle cell migration	TRINITY_DN33583_c3_g1_i1 len=2940	1499	0	95
Reproduction	sexual reproduction	P20659	Histone-lysine N-methyltransferase trithorax	trx	GO:0008354	germ cell migration	TRINITY_DN33664_c1_g1_i1 len=12680	1561	0	54
Reproduction	sexual reproduction	Q9VUF8	Ecdysone 20-monooxygenase	shd	GO:0007295	growth of a germarium-derived egg chamber	TRINITY_DN33455_c0_g1_i1 len=7579	1670	0	50
Reproduction	sexual reproduction	Q9VT28	Protein furry	fry	GO:0048601	oocyte morphogenesis	TRINITY_DN32729_c0_g1_i1 len=3634	1882	0	85
Reproduction	sexual reproduction	P29742	Clathrin heavy chain	Chc	GO:0007291	sperm individualization	TRINITY_DN29160_c0_g1_i4 len=6606	3150	0	94
Reproduction	sexual reproduction	Q9VDE5	Protein Peter pan	ppan	GO:0007292	female gamete generation	TRINITY_DN26876_c2_g1_i2 len=4907	509	2e-164	71
Reproduction	sexual reproduction	O01382	Caspase	Drice	GO:0045476	nurse cell apoptotic process	TRINITY_DN32434_c0_g2_i1 len=1569	468	1e-161	86
Reproduction	sexual reproduction	P20439	G2/mitotic-specific cyclin-B	CycB	GO:0048134	germ-line cyst formation	TRINITY_DN25445_c4_g1_i1 len=2931	445	2e-144	48
Reproduction	sexual reproduction	P19339	Protein sex-lethal	Sxl	GO:0009994	oocyte differentiation	TRINITY_DN29753_c0_g2_i2 len=1375	398	4e-135	77
Reproduction	sexual reproduction	Q86S05	Protein lingerer	lig	GO:0007620	copulation	TRINITY_DN32457_c1_g1_i9 len=4065	451	3e-134	85
Reproduction	sexual reproduction	Q9XTN2	Insulin receptor substrate 1	chico	GO:0007285	primary spermatocyte growth	TRINITY_DN27255_c6_g1_i2 len=3026	405	8e-124	41
Reproduction	sexual reproduction	P07664	Serendipity locus protein delta	Sry-delta	GO:0045450	bicoid mRNA localization	TRINITY_DN26347_c0_g1_i3 len=1523	362	3e-119	46
Reproduction	sexual reproduction	Q9VK14	Proteasome subunit alpha type	Prosalpha6T	GO:0007290	spermatid nucleus elongation	TRINITY_DN25543_c0_g1_i1 len=1133	347	3e-117	63
Reproduction	sexual reproduction	Q9VU52	Protein sneaky	snky	GO:0007338	single fertilization	TRINITY_DN22795_c0_g1_i1 len=1411	344	5e-109	41
Reproduction	sexual reproduction	C0HL67	Histone H3.3B	His3.3B	GO:0007140	male meiotic nuclear division	TRINITY_DN29735_c0_g3_i2 len=577	267	3e-91	97
Reproduction	sexual reproduction	P10735	40S ribosomal protein S12, mitochondrial	tko	GO:0007619	courtship behavior	TRINITY_DN19232_c0_g1_i1 len=680	231	3e-76	80
Reproduction	sexual reproduction	P25028	Mitosis initiation protein fs(1)Ya	fs(1)Ya	GO:0007344	pronuclear fusion	TRINITY_DN26957_c2_g1_i1 len=2811	265	8e-76	38
Reproduction	sexual reproduction	Q9U9Q7	Transcription factor BTF3	bic	GO:0007318	pole plasm protein localization	TRINITY_DN23450_c0_g1_i1 len=1616	223	4e-69	86
Reproduction	sexual reproduction	Q27415	Nucleoplasmin-like protein	Nlp	GO:0035041	sperm chromatin decondensation	TRINITY_DN28599_c0_g1_i1 len=1762	170	2e-49	75
Reproduction	sexual reproduction	O01367	Protein held out wings	how	GO:0007284	spermatogonial cell division	TRINITY_DN24535_c0_g1_i2 len=1790	527	0	86
Reproduction	female sex differentiation	O77459	Transcription factor Ken	ken	GO:0030540	female genitalia development	TRINITY_DN33317_c5_g2_i3 len=2132	396	1e-127	62
Reproduction	female sex differentiation	P02836	Segmentation polarity homeobox protein engrailed	en	GO:0007486	imaginal disc-derived female genitalia development	TRINITY_DN29318_c2_g1_i1 len=3478	296	2e-87	52
Reproduction	oviposition	O01346	Beta-1,4-mannosyltransferase egh	egh	GO:0046662	regulation of oviposition	TRINITY_DN32129_c1_g1_i5 len=3857	863	0	94
Reproduction	oviposition	P22817	Insulin-degrading enzyme	Ide	GO:0046662	regulation of oviposition	TRINITY_DN32393_c3_g1_i2 len=4032	1626	0	78
Reproduction	oviposition	Q8MYS8	RH70774p	Gadd45	GO:0046662	regulation of oviposition	TRINITY_DN30887_c5_g1_i2 len=2224	219	2e-66	76
Reproduction	oviposition	Q8SWR3	Sex peptide receptor	SPR	GO:0048042	regulation of post-mating oviposition	TRINITY_DN32913_c0_g1_i13 len=4968	598	0	71
Reproduction	oviposition	Q8T8Q0	Voltage-dependent L-type calcium channel subunit alpha	opm	GO:0048042	regulation of post-mating oviposition	TRINITY_DN30796_c2_g1_i36 len=9227	716	0	49
Reproduction	oviposition	Q9I7K5	Transmembrane emp24 domain-containing protein eca	eca	GO:0048042	regulation of post-mating oviposition	TRINITY_DN22278_c0_g1_i1 len=1604	407	6e-140	87
Reproduction	oviposition	Q8SXY6	Transmembrane emp24 domain-containing protein bai	bai	GO:0048042	regulation of post-mating oviposition	TRINITY_DN24183_c0_g1_i1 len=1358	345	4e-117	88
Novel and different target-genes involved in post-embryonic growth and development and reproduction found in SA fruit fly transcriptome
